# Supplementary material for: The Enigmatic Role of TP53 in Germ Cell Tumours: Are We Missing Something?
Source: Int J Mol Sci. 2021 Jul 2;22(13):7160. doi: 10.3390/ijms22137160 (PMC8267694; doi:10.3390/ijms22137160)
Supplement: Supplementary file 1 [file ijms-22-07160-s001.zip]

Archive with 1 entries (1 files):
- ijms-1237422-Supplementary.pdf
